# Supplementary material for: A Physiologically Based Pharmacokinetic Model to Predict Determinants of Variability in Epirubicin Exposure and Tissue Distribution
Source: Pharmaceutics. 2023 Apr 12;15(4):1222. doi: 10.3390/pharmaceutics15041222 (PMC10143085; doi:10.3390/pharmaceutics15041222)
Supplement: Supplementary file 1 [file pharmaceutics-15-01222-s001.zip]

Archive with 1 entries (1 files):
- pharmaceutics-2147854-supplementary.pdf
